# Supplementary material for: Comparative Studies of Polysialic Acids Derived from Five Different Vertebrate Brains
Source: Int J Mol Sci. 2020 Nov 14;21(22):8593. doi: 10.3390/ijms21228593 (PMC7696247; doi:10.3390/ijms21228593)
Supplement: Supplementary file 1 [file ijms-21-08593-s001.zip]

Archive with 1 entries (1 files):
- ijms-970131-supplementary.pptx
